# Supplementary material for: Molecular Surveillance, Evolution, and Vaccine Strain Match of the HA and NA Genes of 2009 H1N1 Pandemic Virus Circulating in Riyadh, Saudi Arabia
Source: Int J Mol Sci. 2026 Jan 30;27(3):1412. doi: 10.3390/ijms27031412 (PMC12897650; doi:10.3390/ijms27031412)
Supplement: Supplementary file 1 [file ijms-27-01412-s001.zip]

Archive with 1 entries (1 files):
- ijms-4078945-supplementary.pdf
